# Supplementary material for: Therapeutic Potential of Latin American Medicinal Plants in Oral Diseases: From Dental Pain to Periodontal Inflammation—A Systematic Review
Source: Int J Mol Sci. 2025 Nov 27;26(23):11502. doi: 10.3390/ijms262311502 (PMC12692122; doi:10.3390/ijms262311502)
Supplement: Supplementary file 1 [file ijms-26-11502-s001.zip]

Archive with 1 entries (1 files):
- ijms-3788219-supplementary.pdf
